# Supplementary material for: Astragalus Polysaccharides Induce Immunogenic Cell Death in Melanoma: A Mechanism Mediated by cGAS/STING Activation via Intratumoral Microbiota Modulation
Source: Cancer Med. 2026 Apr 14;15(4):e71797. doi: 10.1002/cam4.71797 (PMC13079418; doi:10.1002/cam4.71797)
Supplement: Supplementary file 1 — Figure S1: Characterization of APS components by GC–MS analysis. Rha, rhamnose; Fuc, fucose; Ara, arabinose; Xyl, xylose; Man, mannose; Glu, glucose; Gal, galactose. Figure S2: (A) Immunofluorescence staining of LTA and LPS in tumor tissues (scale bar: 200 μm). Figure S3: Analysis of the intratumoral microbiota community levels treated with APS in melanoma mice. *p < 0.05. Table S1: Purity data for APS used in this study. Data S1: Supporting Information. [file CAM4-15-e71797-s001.zip]

Archive with 2 entries (2 files):
- cam471797-sup-0001-AppendixS1.docx
- cam471797-sup-0002-DataS1.db
